# Supplementary material for: MRI Liver Imaging Integrated with Texture Analysis in Native Liver Survivor Patients with Biliary Atresia after Kasai Portoenterostomy: Correlation with Medical Outcome after Surgical Treatment
Source: Bioengineering (Basel). 2023 Feb 28;10(3):306. doi: 10.3390/bioengineering10030306 (PMC10045135; doi:10.3390/bioengineering10030306)
Supplement: Supplementary file 1 [file bioengineering-10-00306-s001.zip]

Archive with 1 entries (1 files):
- bioengineering-2175938-supplementary.pdf
